# Supplementary material for: Frequency of Diarrheagenic Virulence Genes and Characteristics in Escherichia coli Isolates from Pigs with Diarrhea in China
Source: Microorganisms. 2019 Sep 2;7(9):308. doi: 10.3390/microorganisms7090308 (PMC6780709; doi:10.3390/microorganisms7090308)
Supplement: Supplementary file 1 [file microorganisms-07-00308-s001.zip]

Archive with 6 entries (4 files):
- microorganisms-574093- revised sup-1/
- microorganisms-574093- revised sup-1/Supplementary Figure 1R.docx
- microorganisms-574093- revised sup-1/Supplementary Figure 2.pdf
- microorganisms-574093-proofdone sup/
- microorganisms-574093-proofdone sup/Supplementary Figure 1R.docx
- microorganisms-574093-proofdone sup/Supplementary Figure 2.pdf
